# Supplementary material for: Processing of Tuna Head By-Products into Antioxidant Peptide Ingredients for Aquaculture Feeds
Source: Antioxidants (Basel). 2025 Jun 23;14(7):770. doi: 10.3390/antiox14070770 (PMC12291633; doi:10.3390/antiox14070770)
Supplement: Supplementary file 1 [file antioxidants-14-00770-s001.zip]

Archive with 1 entries (1 files):
- antioxidants-3681044-supplementary.pdf
